# Supplementary material for: Learning virulent proteins from integrated query networks
Source: BMC Bioinformatics. 2012 Dec 2;13:321. doi: 10.1186/1471-2105-13-321 (PMC3560104; doi:10.1186/1471-2105-13-321)
Supplement: Additional file 2 — txt – Specific virulence class labels. This tab-delimited file contains two columns. The first column is the unique sequence identifier matched to some protein sequence in the specific virulence FASTA file, and the second column indicates the specific virulence label, per Table 2. Non-virulent proteins are assigned class ‘12’ in this file. [file 1471-2105-13-321-S2.txt]

100_101_100	8
1011_1012_1011	8
10120601	12
1013_1014_1013	8
1017_1018_1017	8
10180796	12
10197999	12
10198595	12
102140008	12
1033033	12
103485786	12
103486448	12
103486807	12
103488255	12
103488647	12
1034_1035_1034	8
10435575	12
10441108	12
104647009	12
106881858	12
106882550	12
106889724	12
106891762	12
106892426	12
106892854	12
106893530	12
106_107_106	8
107024469	12
107025863	12
107027656	12
1072_1073_1072	8
107736835	12
108562814	12
1085_1086_1085	8
108757502	12
108758701	12
108759642	12
108759870	12
108760565	12
108760653	12
108760701	12
108760989	12
108761818	12
108762614	12
108762837	12
108798526	12
108798698	12
108798728	12
108799051	12
1087_1088_1087	8
108803124	12
108803980	12
108805690	12
10880911	12
108811346	12
108813827	12
108864668	12
108869650	12
108871926	12
108873611	12
108880044	12
108881773	12
108884014	12
1091_1092_1091	8
1093_1094_1093	8
10955020	12
1095_1096_1095	8
1097_1098_1097	8
10999056	12
10_11_10	8
1105_1106_1105	8
11094343	12
11121219	12
1117962	12
112039	12
1121_1122_1121	8
1125070	12
1125_1126_1125	8
11271845	12
112_113_112	8
1131_1132_1131	8
1136_1137_1136	8
1138_1139_1138	8
1143160	12
1144_1145_1144	8
11465871	12
1146_1147_1146	8
11528025	12
11559964	12
1158_1159_1158	8
1160_1161_1160	8
1167925	12
1168480	12
1169408	12
1170746	12
1172964	12
1186_1187_1186	8
11994180	12
12004751	12
12034656	12
1210_1211_1210	8
1213585	12
1220520	12
12231337	12
122625	12
12313577	12
12406944	12
1263306	12
1264_1265_1264	8
12655382	12
12656496	12
1266_1267_1266	8
1268_1269_1268	8
1272_1273_1272	8
1278_1279_1278	8
128062	12
12847703	12
12850216	12
12850863	12
1290_1291_1290	8
1297037	12
130279	12
13093045	12
13095630	12
1310952	12
13111764	12
1316_1317_1316	8
13195770	12
1324_1325_1324	8
1339_1340_1339	8
13424050	12
13446790	12
1346820	12
1346_1347_1346	8
13508210	12
1350_1351_1350	8
13541953	12
1354330	12
13543509	12
1354_1355_1354	8
13591535	12
13649978	12
1372_1373_1372	8
13752498	12
13786547	12
13786575	12
1378_1379_1378	8
13815437	12
13815824	12
1384_1385_1384	8
13880329	12
1388_1389_1388	8
14021589	12
14022210	12
1402_1403_1402	8
1410_1411_1410	8
141_142_141	8
14211502	12
14246552	12
14278419	12
14289131	12
14334059	12
1444_1445_1444	8
14530433	12
14578315	12
14578694	12
14587083	12
14599787	12
14669463	12
14790152	12
147980	12
14994235	12
15024862	12
15025398	12
15072333	12
15077888	12
15127840	12
15148880	12
15219212	12
15221152	12
15225821	12
15230609	12
15230934	12
15233520	12
15241714	12
15341656	12
15458099	12
15488001	12
1553038	12
1583521	12
1584231	12
1589405	12
16082487	12
16118948	12
16151613	12
16151867	12
1616820	12
1620137	12
16329368	12
16329540	12
16330002	12
16331271	12
16412436	12
1644270	12
16549798	12
16579838	12
165_166_165	8
16648799	12
16660392	12
16759577	12
16759820	12
16762049	12
16762965	12
169_170_169	8
17019450	12
17135160	12
17136520	12
171791	12
17428446	12
17558000	12
17561362	12
17570829	12
17743360	12
177_178_177	8
17946320	12
17983054	12
17984637	12
179_180_179	8
18139571	12
18146874	12
18314434	12
18396099	12
18400732	12
18402112	12
18404847	12
18447174	12
18447428	12
18542178	12
1854452	12
18558717	12
18558997	12
18653845	12
18893732	12
18920749	12
18997085	12
1945498	12
19571644	12
19851886	12
19914235	12
20043339	12
20066995	12
20067653	12
20130427	12
20142059	12
20149025	12
20162318	12
203341	12
20385424	12
20521115	12
205688	12
20806527	12
2104587	12
21063973	12
21064195	12
21106110	12
21106981	12
21109176	12
21109965	12
21112125	12
21114081	12
211_212_211	8
21203029	12
21219823	12
21222481	12
21223855	12
21224049	12
21225862	12
21228191	12
21228565	12
21292653	12
21324976	12
2136526	12
21386861	12
21388945	12
21553426	12
21553507	12
21586627	12
21648023	12
21671085	12
21672380	12
21672808	12
217066	12
21754825	12
21913217	12
21952246	12
219_220_219	8
22037794	12
22086221	12
22129765	12
22137204	12
22213645	12
22218767	12
2222	12
22313	12
22329693	12
22497465	12
22531537	12
225451	12
22760327	12
228487	12
23009010	12
23010506	12
23010716	12
23013422	12
23015547	12
23123737	12
23125287	12
23126938	12
23194447	12
23305766	12
23335260	12
23343946	12
23346797	12
2338144	12
23393896	12
23467512	12
23492729	12
23493816	12
2353792	12
23664270	12
23957588	12
24054233	12
24158621	12
242154	12
2426_2590_2867	0
2426_2590_2867	7
2427_2592_2870	0
2427_2592_2870	7
2428_2594_2873	0
2428_2594_2873	7
2429_2596_2876	0
2429_2596_2876	7
2430_2598_2879	0
2430_2598_2879	7
2431_2600_2882	0
2431_2600_2882	7
2432_2602_2885	0
2432_2602_2885	7
2433_2604_2888	0
2433_2604_2888	7
2434_2606_2891	0
2434_2606_2891	9
2436_2610_2897	0
2436_2610_2897	9
24373488	12
24375509	12
24379635	12
2437_2612_2900	0
2437_2612_2900	9
2438_2614_2903	0
2438_2614_2903	9
2440_2618_2909	0
2440_2618_2909	9
24412825	12
2442_2622_2915	0
2442_2622_2915	6
2443_2624_2918	0
2443_2624_2918	6
2444_2626_2921	0
2444_2626_2921	6
24461158	12
2446_2630_2927	0
2446_2630_2927	6
2448_2634_2933	4
2448_2634_2933	9
2448_2634_2933	10
2449_2636_2936	4
2449_2636_2936	9
2449_2636_2936	10
244_245_244	8
2450_2638_2939	4
2450_2638_2939	9
2450_2638_2939	10
2452_2642_2945	4
2452_2642_2945	9
2452_2642_2945	10
2453_2644_2948	4
2453_2644_2948	9
2453_2644_2948	10
2454_2646_2951	4
2454_2646_2951	9
2454_2646_2951	10
2455_2648_2954	4
2455_2648_2954	9
2455_2648_2954	10
2456_2650_2957	4
2456_2650_2957	9
2456_2650_2957	10
2457_2652_2960	5
2457_2652_2960	9
2458_2654_2963	0
2458_2654_2963	1
2458_2654_2963	2
2460_2658_2969	3
2461_2660_2972	3
2462_2662_2975	3
24638243	12
2463_2664_2978	3
2463_2664_2978	9
24642195	12
24642738	12
2464_2666_2981	3
2464_2666_2981	9
24651071	12
2465_2668_2984	3
2465_2668_2984	9
2466_2670_2987	3
2467_2672_2990	3
2468_2674_2993	1
2468_2674_2993	3
2469_2676_2996	1
2469_2676_2996	3
2473_2684_3008	9
2473_2684_3008	10
2474_2686_3011	9
2474_2686_3011	10
2475_2688_3014	10
24762361	12
2476_2690_3017	10
2478_2694_3023	10
2479_2696_3026	10
2482_2702_3035	2
2483_2704_3038	9
2484_2706_3041	9
2485_2708_3044	9
2486_2710_3047	9
2487_2712_3050	9
2488_2714_3053	2
2489_2716_3056	2
2490_2718_3059	2
2490_2718_3059	9
2491_2720_3062	3
2492_2722_3065	3
24934980	12
249539	12
2495_2728_3074	3
2496_2730_3077	3
2497_2732_3080	3
2499642	12
2499_2736_3086	3
2500_2738_3089	9
2500_2738_3089	10
2501_2740_3092	9
2501_2740_3092	10
2502_2742_3095	9
2502_2742_3095	10
2503_2744_3098	3
2503_2744_3098	9
2503_2744_3098	10
2505_2748_3104	10
2506_2750_3107	10
2507_2752_3110	5
2507_2752_3110	10
2508_2754_3113	9
2508_2754_3113	10
2509_2756_3116	9
2509_2756_3116	10
2510_2758_3119	9
2510_2758_3119	10
25121819	12
2512_2762_3125	9
2513_2764_3128	9
2514_2766_3131	2
2514_2766_3131	6
2514_2766_3131	9
25150907	12
2515_2768_3134	2
2515_2768_3134	6
2515_2768_3134	9
2516_2770_3137	2
2516_2770_3137	6
2516_2770_3137	9
2517_2772_3140	2
2517_2772_3140	6
2517_2772_3140	9
2518_2774_3143	2
2518_2774_3143	6
2518_2774_3143	9
2519_2776_3146	2
2519_2776_3146	6
2519_2776_3146	9
2520_2778_3149	2
2520_2778_3149	6
2520_2778_3149	9
2521_2780_3152	2
2521_2780_3152	6
2521_2780_3152	9
2522_2782_3155	2
2522_2782_3155	6
2522_2782_3155	9
2523_2784_3158	2
2523_2784_3158	6
2523_2784_3158	9
2524_2786_3160	2
2524_2786_3160	6
2524_2786_3160	9
2525_2788_3163	2
2525_2788_3163	6
2525_2788_3163	9
2527_2793_3170	2
2527_2793_3170	6
2527_2793_3170	9
2528_2795_3173	6
2529_2797_3176	6
2530_2799_3179	6
2531_2801_3182	6
2532_2803_3185	6
2533_2805_3188	6
2534_2807_3191	6
2535_2809_3194	6
2537_2813_3199	6
2538_2815_3202	6
2539_2817_3205	9
2541_2821_3211	9
2542_2823_3214	9
2543_2825_3217	4
2543_2825_3217	5
2547_2833_3229	1
2547_2833_3229	11
2548_2835_3232	1
2549_2837_3235	0
2550_2839_3238	0
2551_2841_3241	0
2555_2849_3253	0
2555_2849_3253	9
2556_2851_3256	0
2556_2851_3256	9
2557_2853_3259	0
2557_2853_3259	9
2558_2855_3262	0
2558_2855_3262	9
2559_2857_3265	0
2559_2857_3265	9
2562_2863_3274	0
2563_2865_3277	0
2563_2865_3277	1
2563_2865_3277	2
2563_2865_3277	9
2564_2867_3280	0
2564_2867_3280	1
2564_2867_3280	9
2565_2869_3283	0
2565_2869_3283	9
2566_2871_3286	0
2566_2871_3286	9
2567_2873_3289	0
2567_2873_3289	9
2568_2875_3292	0
2568_2875_3292	9
2569_2877_3295	0
2569_2877_3295	9
2570_2879_3298	0
2570_2879_3298	9
2571_2881_3301	0
2571_2881_3301	9
2572_2883_3304	0
2572_2883_3304	9
2573_2885_3307	5
2573_2885_3307	9
2574_2887_3310	1
2574_2887_3310	9
2575_2889_3313	3
2579_2897_3325	3
2580_2899_3328	3
2581_2901_3331	3
2583_2905_3337	1
2583_2905_3337	3
2584_2907_3340	4
2584_2907_3340	9
2584_2907_3340	10
2585_2909_3343	4
2585_2909_3343	9
2585_2909_3343	10
2586_2911_3346	4
2586_2911_3346	9
2586_2911_3346	10
2588_2915_3352	4
2588_2915_3352	10
2589_2917_3355	4
2589_2917_3355	5
2590_2919_3358	4
2590_2919_3358	5
2591_2921_3361	4
2591_2921_3361	5
2592_2923_3364	0
2592_2923_3364	9
2593_2925_3367	0
2593_2925_3367	9
2595_2929_3373	0
2595_2929_3373	9
2596_2931_3376	0
2596_2931_3376	9
2597_2933_3379	0
2597_2933_3379	6
2598_2935_3382	0
2598_2935_3382	6
2599_2937_3385	0
2599_2937_3385	6
26000250	12
2600_2939_3388	0
2600_2939_3388	6
2601_2941_3391	0
2601_2941_3391	6
2602_2943_3394	0
2602_2943_3394	6
2603_2945_3397	0
2603_2945_3397	6
2604_2947_3400	0
2604_2947_3400	6
2605_2949_3403	0
2605_2949_3403	6
2606_2951_3406	0
2606_2951_3406	6
2607_2953_3409	9
260897	12
2609_2957_3415	9
26106502	12
26108205	12
2610_2959_3418	9
2612_2963_3424	0
2612_2963_3424	2
2613_2965_3427	3
2614_2967_3430	3
2615_2969_3433	3
2616_2971_3436	3
2618_2975_3442	3
2620_2979_3448	3
2621_2981_3451	3
2623593	12
2623_2985_3457	3
2624_2987_3460	0
2624_2987_3460	1
2624_2987_3460	2
2624_2987_3460	5
2627_2993_3469	2
2627_2993_3469	7
2629_2997_3475	2
2629_2997_3475	7
2630_2999_3478	2
2630_2999_3478	7
2631_3001_3481	2
2631_3001_3481	7
26333031	12
2633_3005_3487	2
2633_3005_3487	7
26342042	12
26342304	12
26352446	12
2635_3009_3493	2
2635_3009_3493	7
2636_3011_3496	2
2636_3011_3496	7
2637_3013_3499	2
2637_3013_3499	7
26380435	12
2638_3015_3502	2
2638_3015_3502	7
2639_3017_3505	2
2639_3017_3505	7
2641_3021_3511	2
2641_3021_3511	7
2642_3023_3514	2
2642_3023_3514	7
2643_3025_3517	2
2643_3025_3517	7
2644_3027_3520	2
2644_3027_3520	7
2646_3031_3526	2
2646_3031_3526	7
2649_3037_3535	2
2649_3037_3535	7
2650_3039_3538	2
2650_3039_3538	7
2651_3041_3541	2
2651_3041_3541	7
2653281	12
26553732	12
26553773	12
2655_3049_3553	2
2655_3049_3553	7
2656_3051_3556	2
2656_3051_3556	7
2657_3053_3559	2
2657_3053_3559	7
2658_3055_3562	2
2658_3055_3562	7
2659_3057_3565	2
2659_3057_3565	7
2660_3059_3568	2
2660_3059_3568	7
2663_3065_3577	2
2663_3065_3577	7
2664_3067_3580	2
2664_3067_3580	7
2665_3069_3583	2
2665_3069_3583	7
2666_3071_3586	2
2666_3071_3586	7
2667_3073_3589	4
2667_3073_3589	9
2668_3075_3592	4
2668_3075_3592	5
2670_3079_3598	9
2670_3079_3598	10
2671_3081_3601	9
2671_3081_3601	10
2672_3083_3604	9
2672_3083_3604	10
2675_3089_3613	9
2675_3089_3613	10
2677_3093_3619	9
2677_3093_3619	10
2678_3095_3622	9
2678_3095_3622	10
2679_3097_3625	9
2679_3097_3625	10
2680_3099_3628	9
2680_3099_3628	10
2681_3101_3631	9
2681_3101_3631	10
2682_3103_3634	9
2682_3103_3634	10
2683_3105_3637	9
2683_3105_3637	10
2684_3107_3640	9
2684_3107_3640	10
2685_3109_3643	9
2685_3109_3643	10
2686_3111_3646	9
2686_3111_3646	10
2687_3113_3649	9
2687_3113_3649	10
2688_3115_3652	0
26891620	12
2689_3117_3655	0
2690_3119_3658	0
2691_3121_3661	0
2691_3121_3661	9
2692_3123_3664	0
2693_3125_3667	0
2693_3125_3667	2
2695_3129_3673	0
2695_3129_3673	2
2696_3131_3676	0
2696_3131_3676	2
26987600	12
2698_3135_3682	0
2698_3135_3682	2
26990906	12
2699_3137_3685	0
2699_3137_3685	2
2701_3141_3691	0
2701_3141_3691	1
2703_3145_3697	4
2703_3145_3697	9
2703_3145_3697	10
2704_3147_3700	4
2704_3147_3700	9
2704_3147_3700	10
2705_3149_3703	4
2705_3149_3703	9
2705_3149_3703	10
2706_3151_3706	4
2706_3151_3706	9
2706_3151_3706	10
2710_3159_3718	4
2710_3159_3718	9
2710_3159_3718	10
2711_3161_3721	4
2711_3161_3721	9
2711_3161_3721	10
2712_3163_3724	4
2712_3163_3724	9
2712_3163_3724	10
2713_3166_3728	2
2715_3170_3732	2
2716_3172_3734	2
2717_3174_3736	2
2718_3176_3738	9
2719_3178_3740	9
2720_3180_3742	9
2721_3182_3744	9
27227858	12
2722_3184_3746	9
2723_3186_3748	9
2724_3188_3750	9
2725_3190_3752	9
27261160	12
2726_3192_3754	9
2727_3194_3756	9
2728_3196_3758	3
2729_3198_3760	3
2730_3200_3762	3
2731_3202_3764	3
2732_3204_3766	6
2733_3206_3768	6
2734871	12
2734_3208_3770	6
27356982	12
27360786	12
27366986	12
2736_3212_3774	6
27375505	12
2737_3214_3776	6
27381435	12
27381520	12
2738_3216_3778	6
2739_3218_3780	6
2740_3220_3782	6
2741_3222_3784	6
2742_3224_3786	10
27434556	12
2743_3226_3788	10
2744_3228_3790	9
2745_3230_3792	7
2746_3232_3794	3
2746_3232_3794	10
2748_3236_3798	10
27503903	12
2750_3240_3802	10
2752_3244_3806	9
27531596	12
2753_3246_3808	9
27545195	12
2754_3248_3810	9
2755_3250_3812	10
2756_3252_3814	3
2757_3254_3816	3
2759_3258_3820	3
2760_3260_3822	3
2761_3262_3824	3
2763_3266_3828	3
2765_3270_3832	3
2766_3272_3834	3
2767_3274_3836	3
2768_3276_3838	3
2769_3278_3840	6
2770_3280_3842	6
2771_3282_3844	6
27728307	12
2773234	12
2774_3288_3850	7
2774_3288_3850	9
2775_3290_3852	7
2775_3290_3852	9
2777_3294_3856	7
2777_3294_3856	9
2778_3296_3858	7
2778_3296_3858	9
27803047	12
27806329	12
27806817	12
2780_3300_3862	7
2780_3300_3862	9
2781_3302_3864	7
2781_3302_3864	9
2782_3304_3866	7
2782_3304_3866	9
2783_3306_3868	7
2783_3306_3868	9
2785_3310_3872	7
2785_3310_3872	9
2786_3312_3874	7
2786_3312_3874	9
2787_3314_3876	7
2787_3314_3876	9
2789_3318_3880	7
2789_3318_3880	9
27904196	12
2790_3320_3882	4
2791_3322_3884	4
2792434	12
2792_3324_3886	10
2794_3328_3890	3
2795_3330_3892	3
2796_3332_3894	3
2797_3334_3896	3
2805_3350_3912	10
2806_3352_3914	6
2807_3354_3916	6
2808_3356_3918	6
2810_3360_3922	2
2810_3360_3922	5
2811_3362_3924	4
2817_3374_3936	6
2818_3376_3938	6
2819_3378_3940	6
2820_3380_3942	6
28210616	12
28212209	12
2821_3382_3944	6
2823_3386_3948	10
2825_3390_3952	10
28270473	12
2827217	12
28302281	12
2832_3404_3966	6
2833_3406_3968	4
2834_3408_3970	4
2835_3410_3972	2
2835_3410_3972	10
2836_3412_3974	6
28373559	12
2837_3414_3976	6
2838_3416_3978	6
28393150	12
2839_3418_3980	6
2840_3420_3982	6
28410601	12
28410781	12
2841_3422_3984	6
2842_3424_3986	6
2843_3426_3988	6
2844_3428_3990	6
2845_3430_3992	6
2846_3432_3994	6
2847_3434_3996	6
2848_3436_3998	6
28493350	12
2850_3440_4002	6
2851_3442_4004	6
2852_3444_4006	6
2854_3448_4010	6
2855_3450_4012	6
2856_3452_4014	6
2858_3456_4018	6
2859_3458_4020	6
286031	12
2860_3460_4022	6
2863_3466_4028	4
2863_3466_4028	10
2868_3476_4038	9
2869_3478_4040	9
2870_3480_4042	4
2874_3488_4050	6
2875_3490_4052	3
2876_3492_4054	3
2877_3494_4056	3
2878_3496_4058	3
28805193	12
28805273	12
2880_3500_4062	3
28852737	12
28852805	12
28853534	12
28855594	12
2886_3512_4074	9
28876266	12
2887_3514_4076	2
2888_3516_4078	2
2889_3518_4080	4
2893_3526_4088	9
28950241	12
28951025	12
28974754	12
2898_3536_4098	2
2905_3550_4112	2
2906_3552_4114	2
29134970	12
2914_3568_4130	6
2916_3572_4134	6
2917_3574_4136	3
2918_3576_4138	3
2919_3578_4140	3
2920_3580_4142	3
2922_3584_4146	3
2923_3586_4148	3
2924_3588_4150	7
2924_3588_4150	9
2925_3590_4152	7
2925_3590_4152	9
2926_3592_4154	7
2926_3592_4154	9
2927_3594_4156	7
2927_3594_4156	9
2928_3596_4158	7
2928_3596_4158	9
29294592	12
2932_3604_4166	7
2932_3604_4166	9
2933_3606_4168	3
29341697	12
29341806	12
2934_3608_4170	9
2935_3610_4172	9
2937_3614_4176	9
2938_3616_4178	4
2939_3618_4180	7
2940_3620_4182	7
2941_3622_4184	7
29421543	12
2943_3626_4188	10
2944_3628_4190	10
2945_3630_4192	10
29466912	12
29467022	12
29468305	12
2946_3632_4194	6
2947_3634_4196	6
2948_3636_4198	6
2949_3638_4200	6
2951_3642_4204	6
2952_3644_4206	6
2953_3646_4208	6
2954_3648_4210	4
2955_3650_4212	0
29566303	12
2956_3652_4214	6
29570431	12
2957_3654_4216	6
2958_3656_4218	6
2959_3658_4220	2
2961_3662_4224	2
2962_3664_4226	3
2963_3666_4228	3
2966_3672_4234	4
2967_3674_4236	4
2968_3676_4238	4
2969_3678_4240	4
2970_3680_4242	4
2971_3682_4244	2
2971_3682_4244	9
2973_3686_4248	2
2973_3686_4248	9
29747943	12
29748057	12
2979_3698_4260	6
2980_3700_4262	2
2981057	12
2981_3702_4264	2
29828563	12
2982_3704_4266	9
29831540	12
2983_3706_4268	9
2984_3708_4270	9
2985_3710_4272	2
2987_3714_4276	2
29888013	12
2988_3716_4278	10
29895275	12
29896351	12
29899020	12
2989_3718_4280	10
299813	12
2_3_2	8
30041294	12
3010_3747_4309	10
3011_3748_4310	10
3012_3749_4311	6
3013_3750_4312	2
30145604	12
3014_3751_4313	3
3016_3753_4315	6
30178523	12
3020_3757_4319	3
3021_3758_4320	3
3022_3759_4321	3
3023_3760_4322	6
3024_3761_4323	4
3025_3762_4324	4
3026_3763_4325	4
3027_3764_4326	0
3028_3765_4327	4
3029_3766_4328	4
3030_3767_4329	4
3031_3768_4330	4
3032_3769_4331	4
3035_3772_4334	4
3037_3774_4336	6
3041_3778_4340	2
3043_3781_4343	4
30468055	12
3046_3785_4347	4
3047024	12
3047_3786_4348	4
3048_3787_4349	4
3049_3788_4350	4
3050_3789_4351	4
3051_3790_4352	4
30520013	12
30525827	12
3052_3791_4353	9
3053_3792_4354	4
3054_3793_4355	4
3056_3795_4357	4
3057_3796_4358	4
30583969	12
3058_3797_4359	4
3059_3798_4360	4
3060_3799_4361	4
3061_3800_4362	4
3062_3801_4363	4
3063_3802_4364	4
3064_3803_4365	4
3065_3804_4366	4
3066_3805_4367	4
3067_3806_4368	4
30683811	12
30693682	12
30697554	12
30697732	12
3069_3808_4370	4
3070_3809_4371	4
3071_3811_4373	4
3072_3812_4374	4
3073_3813_4375	6
3074_3814_4376	6
3075_3815_4377	4
3076_3816_4378	4
3077_3817_4379	4
3078_3818_4380	4
30794156	12
3079_3819_4381	4
3082_3822_4384	4
3083_3823_4385	4
3084_3824_4386	4
3086_3826_4388	4
3087_3827_4389	4
3088_3828_4390	10
3089166	12
3089_3829_4391	10
3090_3830_4392	10
3091_3832_4394	6
3092_3833_4395	4
3093_3834_4396	4
3094_3835_4397	4
3095_3836_4398	6
3096_3837_4399	4
3097_3838_4400	4
3098_3839_4401	4
3099_3840_4402	4
3100_3841_4403	3
3101_3842_4404	4
3102_3843_4405	4
3103_3844_4406	4
31043804	12
3104_3845_4407	4
3105_3846_4408	4
3106_3847_4409	4
31075692	12
3107_3848_4410	4
31083259	12
31088360	12
3109_3850_4412	4
3110_3851_4413	4
3111_3852_4414	4
3112_3853_4415	4
3113_3854_4416	4
3114_3855_4417	4
3115_3856_4418	4
311983	12
3119_3860_4422	4
3120_3861_4423	4
3121_3862_4424	4
3122_3863_4425	4
3124_3866_4428	4
3125_3867_4429	4
3126_3868_4430	4
3128_3870_4432	4
3129_3871_4433	10
3130_3872_4434	4
3131_3873_4435	4
3132266	12
3132_3874_4436	4
3133_3875_4437	4
3134_3876_4438	4
3135_3877_4439	0
3136_3878_4440	6
3137_3880_4442	2
3138_3882_4444	4
3139_3884_4446	2
3140_3886_4448	6
3141_3888_4450	6
3141_3888_4452	6
3142_3890_4454	6
3143_3892_4456	6
3144_3894_4458	6
3145_3896_4460	6
3146_3898_4462	6
3147_3900_4464	10
3148_3902_4466	6
3149_3904_4468	6
3150_3906_4470	6
3151_3908_4472	6
3153_3912_4476	6
3154_3914_4478	6
3155_3916_4480	6
3156_3918_4482	6
3157_3920_4484	6
3158_3922_4486	6
3159_3924_4488	6
3160_3926_4490	10
3161_3928_4492	6
3162_3930_4494	6
3163_3932_4496	6
3164_3934_4498	6
3165_3936_4500	6
3166_3938_4502	6
3167_3940_4504	6
3168_3942_4506	6
3169_3944_4508	10
3170182	12
3170_3946_4510	10
3171_3948_4512	10
3172_3950_4514	6
3173_3952_4516	10
3175_3956_4520	6
3176_3958_4522	6
3177_3960_4524	6
3178_3962_4526	6
31792103	12
3180_3966_4530	6
3181_3968_4532	6
3183_3972_4536	6
3184_3974_4538	6
3185_3976_4540	6
3186_3978_4542	6
31872053	12
3187_3980_4544	6
3188_3982_4546	6
3189_3984_4548	6
3190_3986_4550	6
3192_3990_4554	6
3195_3996_4560	6
3196_3998_4562	6
31982388	12
3198_4002_4566	6
3199_4004_4568	6
3200_4006_4570	6
3201_4008_4572	6
3202_4010_4574	6
32041839	12
3205_4016_4580	6
3206_4018_4582	6
3207_4020_4584	9
3208_4022_4586	9
3209_4024_4588	9
3210_4026_4590	9
3211_4028_4592	9
3212_4030_4594	9
3213_4032_4596	9
32141366	12
3214_4034_4598	9
3216_4038_4602	9
3217_4040_4604	9
3218_4042_4606	9
3219_4044_4608	9
3220_4046_4610	9
3221_4048_4612	9
3222_4050_4614	9
3223_4052_4616	9
32262673	12
32264392	12
3228_4062_4626	9
3229_4064_4628	9
32308090	12
3231_4068_4632	4
3231_4068_4632	9
3231_4068_4632	10
3232_4070_4634	4
3232_4070_4634	9
3232_4070_4634	10
3233_4072_4636	4
3233_4072_4636	9
3233_4072_4636	10
32347294	12
3234_4074_4638	4
3234_4074_4638	9
3234_4074_4638	10
3235_4076_4640	4
3235_4076_4640	9
3235_4076_4640	10
3236_4078_4642	4
3236_4078_4642	9
3236_4078_4642	10
3237_4080_4644	4
3237_4080_4644	9
3237_4080_4644	10
3238_4082_4646	4
3238_4082_4646	9
3238_4082_4646	10
3239_4084_4648	4
3239_4084_4648	9
3239_4084_4648	10
3240_4086_4650	4
3240_4086_4650	9
3240_4086_4650	10
3241_4088_4652	4
3241_4088_4652	9
3241_4088_4652	10
3242532	12
3242641	12
3242_4090_4654	2
3242_4090_4654	9
3243_4092_4656	2
3243_4092_4656	9
32442013	12
32445909	12
32446087	12
3244_4094_4658	2
3244_4094_4658	9
32453027	12
3245_4096_4660	4
3245_4096_4660	9
3245_4096_4660	10
3246_4098_4662	4
3246_4098_4662	9
3246_4098_4662	10
3247_4100_4664	4
3247_4100_4664	9
3247_4100_4664	10
3248_4102_4666	4
3248_4102_4666	5
32492449	12
3250_4106_4670	4
3250_4106_4670	5
3251_4108_4672	5
3252_4110_4674	5
3253_4112_4676	4
3253_4112_4676	5
3254_4114_4678	0
32565616	12
3256_4118_4682	0
3258_4122_4686	0
3259_4124_4688	0
3261_4128_4692	9
3263_4132_4696	9
3265_4136_4700	9
3267_4140_4704	9
3269_4144_4708	8
3270_4146_4710	8
3271_4148_4712	0
3272_4150_4714	3
3273_4152_4716	3
3274_4154_4718	3
3275_4156_4720	3
3276_4158_4722	3
3277_4160_4724	3
3278_4162_4726	3
3279_4164_4728	3
3281_4168_4732	3
3282_4170_4734	3
3283_4172_4736	3
3284_4174_4738	3
3285_4176_4740	6
3286_4178_4742	6
3287_4180_4744	6
32891839	12
3289_4184_4748	8
3290_4186_4750	8
3291_4188_4752	8
3292_4190_4754	8
3294_4194_4758	8
3296_4198_4762	8
3299_4204_4768	8
3300_4206_4770	8
3301_4208_4772	8
3302_4210_4774	8
3303_4212_4776	8
3305_4216_4780	8
3306_4218_4782	8
3307_4220_4784	8
3308_4222_4786	6
3309_4224_4788	6
330_331_330	8
3310_4226_4790	6
3311_4228_4792	6
3312_4230_4794	6
3313_4232_4796	6
3314_4234_4798	6
3315_4236_4800	6
3316_4238_4802	6
3317_4240_4804	6
3318_4242_4806	0
3319_4244_4808	0
3320_4246_4810	0
3321_4248_4812	0
3322953	12
3322_4250_4814	0
3323585	12
33237886	12
33238721	12
33239024	12
3323_4252_4816	0
3324_4254_4818	0
3325_4256_4820	0
3326_4258_4822	0
3327_4260_4824	0
3328_4262_4826	0
3329_4264_4828	0
3330_4266_4830	0
3331_4268_4832	0
33320167	12
33322140	12
3332_4270_4834	0
33339674	12
3333_4272_4836	0
3335_4276_4840	6
3336_4278_4842	6
3337_4280_4844	6
3338_4282_4846	6
3339_4284_4848	6
3340_4286_4850	6
3341_4288_4852	6
3342_4290_4854	6
3343_4292_4856	6
3344_4294_4858	6
3345_4296_4860	6
3346_4298_4862	0
3347_4300_4864	0
3348_4302_4866	0
3349_4304_4868	0
3350_4306_4870	6
3351_4308_4872	6
3352_4310_4874	6
3353_4312_4876	6
3354_4314_4878	6
3355_4316_4880	6
33564195	12
33564210	12
33564697	12
33569382	12
33576007	12
33576601	12
33577174	12
3357_4320_4884	0
3358_4322_4886	0
3359_4324_4888	0
3360_4326_4890	0
3361_4328_4892	0
3362_4330_4894	0
33634456	12
33635935	12
3363_4332_4896	0
3364_4334_4898	0
3365_4336_4900	0
3366_4338_4902	0
3368_4342_4906	0
3369_4344_4908	0
3370_4346_4910	6
3371_4348_4912	6
3372_4350_4914	6
3373_4352_4916	6
3374_4354_4918	6
3375_4356_4920	6
3376_4358_4922	6
33773071	12
3377_4360_4924	6
3378_4362_4926	6
3379_4364_4928	6
3381_4368_4932	7
3381_4368_4932	9
3383_4372_4936	7
3383_4372_4936	9
3384_4374_4938	7
3384_4374_4938	9
3385_4376_4940	7
3385_4376_4940	9
33865080	12
33865212	12
33866845	12
33866873	12
3386_4378_4942	7
3386_4378_4942	9
3387_4380_4944	3
3391_4388_4952	7
3391_4388_4952	9
3393_4392_4956	6
33946409	12
3394_4394_4958	6
3395_4396_4960	6
3396_4398_4962	6
3397_4400_4964	6
3398_4402_4966	6
3399_4404_4968	4
3400_4406_4970	4
34016879	12
3401_4408_4972	3
3402_4410_4974	3
3404_4414_4978	9
3405_4416_4980	3
3406_4418_4982	8
3407_4420_4984	3
3408_4422_4986	9
3410_4426_4990	6
3411_4428_4992	7
3411_4428_4992	9
3412_4430_4994	7
3412_4430_4994	9
3413_4432_4996	3
3414_4434_4998	7
3414_4434_4998	9
3415_4436_5000	7
3415_4436_5000	9
3416_4438_5002	7
3416_4438_5002	9
3418_4442_5006	6
3419_4444_5008	6
3420_4446_5010	7
3420_4446_5010	9
3421_4448_5012	6
3422_4450_5014	7
3422_4450_5014	9
3423_4452_5016	7
3423_4452_5016	9
3424_4454_5018	6
3426264	12
3426_4458_5022	7
3426_4458_5022	9
3427_4460_5024	7
3427_4460_5024	9
3428_4462_5026	7
3428_4462_5026	9
3429_4464_5028	7
3429_4464_5028	9
3430_4466_5030	7
3430_4466_5030	9
3432_4470_5034	6
3433_4472_5036	6
3435_4476_5040	6
3436_4478_5042	6
3437_4480_5044	3
3438_4482_5046	3
34392535	12
3439_4484_5048	3
3440_4486_5050	3
3441_4488_5052	3
3442_4490_5054	3
3443_4492_5056	3
3445_4496_5060	3
3446_4498_5062	6
3447_4500_5064	8
34483727	12
3448_4502_5066	8
3449_4504_5068	8
3450_4506_5070	8
3451_4508_5072	8
3452_4510_5074	8
3453_4512_5076	8
3454_4514_5078	11
34555809	12
3455_4516_5080	7
3455_4516_5080	9
3456_4518_5082	7
3456_4518_5082	9
3457_4520_5084	7
3457_4520_5084	9
3458_4522_5086	7
3458_4522_5086	9
3459_4524_5088	7
3459_4524_5088	9
3460_4526_5090	7
3460_4526_5090	9
3461_4528_5092	7
3461_4528_5092	9
3462_4530_5094	7
3462_4530_5094	9
3463_4532_5096	7
3463_4532_5096	9
3464_4534_5098	7
3464_4534_5098	9
3465_4536_5100	7
3465_4536_5100	9
3466_4538_5102	7
3466_4538_5102	9
3467_4540_5104	7
3467_4540_5104	9
3468_4542_5106	7
3468_4542_5106	9
3469_4544_5108	6
3470_4546_5110	6
347170	12
3471_4548_5112	6
3472_4550_5114	8
3473_4552_5116	8
3474_4553_5117	8
3475_4554_5118	8
3476_4555_5119	8
3477_4556_5120	8
3479_4558_5122	8
3480_4559_5123	8
3481_4560_5124	8
3482_4561_5125	8
3483_4562_5126	8
3484_4563_5127	8
3485_4564_5128	8
34864536	12
3486_4565_5129	8
34870932	12
3487_4566_5130	8
3488_4567_5131	8
34898230	12
3489_4568_5132	8
34903682	12
3490_4569_5133	8
34910626	12
34910958	12
34914240	12
34914680	12
3491_4570_5134	8
34921280	12
3493_4572_5136	8
3494_4573_5137	8
3495_4574_5138	8
3496_4575_5139	8
3497_4576_5140	8
349869	12
3498_4577_5141	8
3499_4578_5142	8
3500_4579_5143	8
3502_4581_5145	8
3503_4582_5146	8
3504_4583_5147	8
3505_4584_5148	8
3506_4585_5149	8
3507_4586_5150	8
3508_4587_5151	8
3509_4588_5152	8
3510490	12
3510_4589_5153	8
3511_4590_5154	8
3514_4593_5157	8
3516_4595_5159	8
3517_4596_5160	8
35187155	12
3518_4597_5161	8
3520_4599_5163	8
35212975	12
3521_4600_5164	8
3522_4601_5165	8
3523_4602_5166	8
3524_4603_5167	8
3525_4604_5168	8
3527_4606_5170	8
3528_4607_5171	8
3529_4608_5172	8
3530_4609_5173	8
3531_4610_5174	8
3532_4611_5175	8
3533_4612_5176	8
3534_4613_5177	8
3535_4614_5178	8
3536_4615_5179	8
3537_4616_5180	8
3538_4617_5181	8
3539_4618_5182	8
3540_4619_5183	8
3541_4620_5184	8
3542_4621_5185	8
3544_4623_5187	8
3546_4625_5189	8
3547_4626_5190	8
3548_4627_5191	8
3549_4628_5192	8
3550_4629_5193	8
3551313	12
3551_4630_5194	8
3552_4631_5195	8
3553_4632_5196	8
3554_4633_5197	8
3556_4635_5199	8
3559_4638_5202	8
3560_4639_5203	8
3561_4640_5204	8
3562_4641_5205	8
3563_4642_5206	8
3564_4643_5207	8
3565_4644_5208	8
3566_4645_5209	8
3567_4646_5210	8
3568_4647_5211	8
3569_4648_5212	8
3570_4649_5213	8
3571_4650_5214	8
3572_4651_5215	8
3573_4652_5216	8
3574_4653_5217	8
3575_4654_5218	8
3576_4655_5219	8
3577_4656_5220	8
3578_4657_5221	8
3579_4658_5222	8
3580_4659_5223	8
3581_4660_5224	8
3582_4661_5225	8
3583_4662_5226	8
3584_4663_5227	8
3585_4664_5228	8
3586_4665_5229	8
3587_4666_5230	8
3588_4667_5231	8
3589_4668_5232	8
3590_4669_5233	8
3591_4670_5234	8
3592_4671_5235	8
3593_4672_5236	8
3594_4673_5237	8
3596_4675_5239	8
3597_4676_5240	8
3599_4678_5242	8
3601_4680_5244	8
3602_4681_5245	8
3603_4682_5246	8
3604_4683_5247	8
3605_4684_5248	8
3606_4685_5249	8
3607_4686_5250	8
3608_4687_5251	6
3609_4688_5252	8
360_361_360	8
3610_4689_5253	8
3611_4690_5254	4
3612_4691_5255	8
3613_4692_5256	8
3614_4693_5257	8
3616_4695_5259	2
3616_4695_5259	10
3617_4696_5260	2
36784696	12
36785815	12
37197426	12
37201715	12
372_373_372	8
37362401	12
37590582	12
37681849	12
37721482	12
37906252	12
37957523	12
37993818	12
38000494	12
3806124	12
38194466	12
38196117	12
38199484	12
382_383_382	8
38348924	12
38372462	12
384_385_384	8
38635912	12
387182	12
3874302	12
3876983	12
3879935	12
388424	12
3892051	12
39581015	12
39581948	12
39586479	12
39587607	12
39590722	12
39598049	12
396_397_396	8
39850012	12
398535	12
3986644	12
39932600	12
39933283	12
39933424	12
39940936	12
39942502	12
39983183	12
40063055	12
4020	12
40226170	12
40247	12
402_403_402	8
40363465	12
403978	12
405535	12
40645754	12
406_407_406	8
40788344	12
408_409_408	8
40_41_40	8
41016811	12
41018840	12
410_411_410	8
413861	12
41408272	12
414_415_414	8
415498	12
41617886	12
4185992	12
42528088	12
42567943	12
42572661	12
42572681	12
42779595	12
42784600	12
42820674	12
434_435_434	8
437131	12
438_439_438	8
440_441_440	8
44372036	12
444_445_444	8
4467978	12
44894335	12
44982505	12
44983719	12
45047883	12
45185113	12
45219787	12
45268487	12
45382095	12
45382863	12
45433869	12
45435177	12
45435374	12
45436242	12
4545097	12
454_455_454	8
45510871	12
45550410	12
45551109	12
45658502	12
45658582	12
45658872	12
4581757	12
4585625	12
4589880	12
459817	12
46111473	12
46114	12
46139629	12
46155927	12
46164297	12
46190818	12
46199005	12
46392602	12
46395527	12
46431042	12
46451421	12
46561776	12
4678943	12
46852073	12
46906284	12
46909461	12
46911875	12
46914933	12
47077679	12
47168347	12
47197174	12
47201496	12
47202897	12
47204055	12
47206792	12
47208089	12
47209574	12
47210106	12
47211037	12
47211762	12
47213203	12
47214128	12
47214361	12
47217478	12
47220396	12
47223760	12
47226310	12
47229509	12
47230483	12
4731332	12
47419841	12
47498744	12
47501291	12
47573939	12
47577171	12
47678937	12
478462	12
47847378	12
47938981	12
48103956	12
48106095	12
48209951	12
48429915	12
48429980	12
48430409	12
48853469	12
48854536	12
49079148	12
49082224	12
49119038	12
49146940	12
49177579	12
49248535	12
49333032	12
494544	12
49522694	12
49530309	12
49531757	12
49609854	12
49670632	12
49886980	12
499344	12
4_5_4	8
50253576	12
50289609	12
50289653	12
50291725	12
50296225	12
50303599	12
50304227	12
50305139	12
50311477	12
50311963	12
50344974	12
50363862	12
50510443	12
50510733	12
5070506	12
50727064	12
50730560	12
507345	12
50734601	12
50750688	12
50752423	12
50782505	12
50840951	12
50875493	12
50898808	12
50899912	12
50901908	12
50910085	12
50911268	12
50912339	12
5091603	12
50919805	12
50920083	12
50922797	12
50927781	12
50936587	12
50937313	12
50950916	12
51011460	12
51012533	12
5102822	12
510476	12
51093373	12
51102875	12
5114420	12
51247094	12
51247312	12
51247782	12
51451417	12
51471928	12
51512225	12
51512380	12
51534871	12
51599310	12
51771469	12
51831792	12
51832623	12
51869561	12
518_519_518	8
51949726	12
51971719	12
51974855	12
51975303	12
51977890	12
51978487	12
52002883	12
52004205	12
52004574	12
52004913	12
52005784	12
52076936	12
520_521_520	8
52208528	12
52211583	12
52216952	12
52308475	12
52347557	12
52352503	12
52547893	12
52630571	12
52695752	12
52801700	12
530979	12
53583	12
537127	12
53728204	12
53728716	12
53749148	12
53793134	12
54018588	12
54038553	12
54124363	12
54311241	12
5441483	12
[truncated: 2,627 more rows]
